# Supplementary material for: Extraction of Antioxidants from Brown Macroalgae Fucus spiralis
Source: Molecules. 2024 May 11;29(10):2271. doi: 10.3390/molecules29102271 (PMC11124032; doi:10.3390/molecules29102271)
Supplement: Supplementary file 1 [file molecules-29-02271-s001.zip]

Archive with 1 entries (1 files):
- molecules-2961320-supplementary.pdf
